# Supplementary material for: A microfluidic platform for highly parallel bite by bite profiling of mosquito-borne pathogen transmission
Source: Nat Commun. 2021 Oct 14;12:6018. doi: 10.1038/s41467-021-26300-0 (PMC8516912; doi:10.1038/s41467-021-26300-0)
Supplement: Supplementary file 11 — Source Data [file 41467_2021_26300_MOESM11_ESM.xlsx]

## Sheet: Fig3h
Number of bites per well
k (bites on a well)	Number of wells	Fraction of wells
0	82	0.803922
1	15	0.147059
2	4	0.0392157
3	2	0.0196078
4	0	0
5	1	0.00980392
6	0	0
7	0	0
8	0	0
9	0	0
10	0	0

## Sheet: Fig4f
Percentage of wells positive for mosquito DNA
Chip no.	Open wells	Closed wells (False positive)
1	2.35	0
2	4.2	0
3	7.35	1.42
4	2.46	0
5	5.35	0
6	11.67	0

## Sheet: Fig4i
Percentage of wells positive for target nucleic acids
Chip number	Zika positive	DNA positive	Zika and DNA positive
1	21.0084	17.6471	12.605
2	31.3559	20.339	13.5593
3	14.1667	11.6667	7.5

## Sheet: Supplementary Fig 1b
PDMS membrane thickness with spin speed
Spin speed (rpm)	Thickness (nm)
4000	3050	3350	3385	2810	3260
5000	2100	2240	2450	2200	2520
6500	1725	1830	1795	1810	1740
8000	1130	1030	1055	1190	1125
9000	975	982	1075	880	885
10000	940	885	890	925	1040

## Sheet: Supplementary Fig 3
Diameter of salivary droplets expectorated by mosquitoes on a membrane
Droplet. No.	Droplet volume (nL)
1	0.62802
2	0.420931
3	0.130784
4	0.280962
5	0.770961
6	0.844204
7	0.84596
8	0.384253
9	1.20561
10	2.29865
11	1.56461
12	0.10818
13	0.0873728
14	0.0771593
15	0.188223
16	0.349039
17	0.901622
18	1.3027
19	0.430102
20	0.920084
21	1.22801
22	0.19475
23	0.23523
24	0.20312
25	0.272618
26	0.341784
27	0.278861
28	0.353932
29	0.156335
30	0.311508
31	0.408096
32	0.59268
33	0.402715
34	0.0599324
35	0.0473855
36	1.94238
37	1.02116
38	2.17269
39	0.722454
40	1.38647
41	0.248578
42	0.138525
43	2.35907
44	0.29816

## Sheet: Supplementary Fig 9a
PCR cycle threshold (cT) value in different feeding media
	DNA (50 copies)			RNA (1500 copies)
dNTP (100 M) in 10% sucrose	27	27	26	29	30	29
ATP (100 M) in 10% sucrose	27	27	27	30	30	30
DI water	27	26	26	30	29	29
Negative control	0	0	0	0	0	0

## Sheet: Supplementary Fig 9b
Number of engorgements with feeding media
DMEM+ATP	Blood	Sucrose	DI water
0.57	0.52	0.08	0
0.79	0.48	0.066	0
0.48	0.43	0.1166	0
